# Supplementary material for: Task-Technology Fit of Artificial Intelligence-based clinical decision support systems: a review of qualitative studies
Source: BMC Med Inform Decis Mak. 2025 Oct 28;25:397. doi: 10.1186/s12911-025-03237-8 (PMC12570768; doi:10.1186/s12911-025-03237-8)
Supplement: Supplementary file 2 — Supplementary Material 2 [file 12911_2025_3237_MOESM2_ESM.xlsx]

## Sheet: Sheet1
# ID	Ref	First author (Year)	Country	AI-CDSS outcome	Maturity of AI-CDSS (implementation)	Study Participants	Individual_AI literacy	Individual_clinical skills	Individual_confidence	Individual_intuition	Individual_patient population	Individual_clinical practices	Technology _ modifiability	Technology _scenarios	Technology_customisation	Technology_data input	Technology_data integration	Technology_trends	Technology_output	Technology_timing	Technology_XAI	Task_communication	Task_complexity	Task_efficiency	Task_care acceleration	Task_objectifying	Task_patient priorisation	Task_patient specificity	Task_uncertainty	Task_variability	Task_workflow	Utilisation_discordance	Utilisation_feedback	Utilisation_integration decision making	Utilisation_value
#1	36	Abdulaal (2021)	UK	Probability of death during the current hospital admission for COVID-19 patient	Test AI	31 physicians	x	x	x	x	Difference in assessment of AI outcome based on own cases they have seen	x	x	x	x	no biochemical variables that require waiting for blood test; data input according to workflow; not too many variables; data entry is elicitable from the clinical history	linkage with guidelines, integration in EHR	x	prediction of multiple outcomes	first encounter prediciton	need for XAI; not clinically relevant; too much information; focus on most important attribute	communicating disease severity and care escalation; patient, colleagues; risk communication to patient family	helps with a complicated case and helped to “pull different aspects together.”	x	more rapid quantification of the patient’s risk; helps to decide on care escalation; helps to making decision admitting ICU; contact ICU earlier	x	x	numbers patient specific; want inclusion of ethnicity; generalisabilty will be difficult, different cohort	unknown disease; new disease; current knowledge poorly understood	changing data, changing guidelines; only for covid-19 specifically	useful in ED, not depend on lab test, no waiting; inserting data input according to clinical practice; different interpretations symptom duration	with strong disparities re-evaluate, but always base on own clinical judgement	reassurance when agreed	useful adjunct; part of big picture; aid in forming general impression of case; validating suspicion	cut through the noise, pull different aspects together; adjunct to doctor, aid in forming general impression; screening tool
#2	37	Abraham (2023)	USA	Perioperative risk predictions for acute kidney injury, delirium, pneumonia, deep vein thrombosis, and pulmonary embolism	Test AI	17 clinicians	x	helps nurses with logic/rationale treatment plans of physicians	x	x	mismatches from anchoring biases	x	display only modifiable risk factors to make AI information actionable	x	Everyone perceives and understands information differently; hover to discover options to let users control how much detail they access	x	implement tool in EHR; visual integration of data preferred over narrative; include clinical information such as current medications & co-morbidities & surgical procedures	x	Preferred percentages over visual risk groups for better patient priorization; numbers hard to interpret; need confidence intervals; compute to relative patients cohort; actionable risk	threshold output too high and prevention not possible	display of risk factors helpful; not all risk factors clinical relevant or intuitive; display only modifiable risk factors; need evidence clinical association per risk factor; secondary display not necessary for every patient, lack of time	communicate risks to patients; preoperative contributing factors; better communication between nurses and physciains during handoffs; improve interdisciplinairy shared understanding	x	x	speed up preparations; understand the warning signs and be better prepared	x	percentages help with comparing patients; easy identification of priority patients	x	x	x	limited time to read display	inconsistent with their clinical judgment; helps to reflect to understand score	re-examine chart reviews and care plans; prediction alignment increasing clinicians’ confidence; supporting rationale for decisions	x	AI helps with human ignorance risk factors; improve quality of information during transfers; visual reminders for patient communication; education for clinicians; assist in patient review rounds
#3	38	Anjara (2023)	Spain	Stratification lung oncology patients based on post-treatment complication risks, predicting chances of patient’s relapse	Test AI	10 oncologists	Not all participants understood it; some clinicians are confused and overwhelmed, felt misled; in need of explanation; the value of ML was obscured	x	x	x	x	x	too general to take out a conclusion; need to know high risk variables	suggestion for dynamic predication score, how different treatments will influence prediction;relapse score based on various therapeutic options	x	x	x	x	too much information; treatment-oriented system, with projected relapse scores based on various therapeutic options,	x	x	x	x	x	treat earlier	x	x	variables need to be specific enough; comparison not clinical relevant; patients are incomparable based on type of treatment	x	x	x	x	x	x	x
#4	39	Choudhury (2022)	USA	AI–based blood utilisation calculator (BUC) for red blood cell transfusion	Implemented (> 1 year)	10 clinicians	Not all participants understood it; confusing; using it wrongly ; new users experience difficulty	The more senior, the less use of AI-CDSS	x	senior clinians rely more on intuitive approach due to their experience and ignore AI	x	x	x	x	interface and information should be customisable;	too many boxes to click; easy to enter data	guidelines; saves you from looking things up	x	x	x	x	x	x	does calculations	x	x	x	helps with patient specificity by tailored blood calculation	x	applying to different taks; need to bypass, only applicable for specific patient population; challenging varied activities; usability issues can worsen due to the heterogeneity of applications; inconsistent automation across different blood work processes.	x	accept tool outcome after reflection; only trust when standard patient, bypassed BUC recommendations; confirmation bias	helps to adhere to guidelines; ensuring standard of care	does part of my thinking;	evidence based, guidelines built in; standardization, minimising cognitive workload; promoting well-informed BT;follow standard of care; not groundbreaking
#5	40	Fritz (2024)	USA	Probability postoperative death, acute kidney injury, respiratory failure, and myocardial infarction.	Mock AI	25 anaesthesiologists	confused for correct interpretation	x	x	x	x	x	highlight variables that are modifiable; more interested in identifying modifiable risk factors than nonmodifiable risk factors, otherwise useless; group by modifiability	x	interface and information should be customisable; being able to omit features with little influence; adjust interface on procudure length	x	integration EHR (actual physiological data); baseline risks; information on limitations	notification of any changes in prediction scores; adding a delta as indication; changes from arrival hospital	link to concrete actions; nice to see quickly a comparison versus an average patient; desired colour-coded, multiple outcomes, uncertainty information, only output when relevant	x	x	x	synthesizes data	x	x	number instead of gestalt	x	x	x	comparison same procedure, not surgical service; difference minor versus major surgery	risk visualized to local workflow	Ai-recommendation is "bizar"	x	x	x
#6	41	Henry (2022)	USA	Risk alert sepsis	Implemented (> 6 months)	20 clinicians	value van ML was obscured, but no barrier of use; learning by doing	x	x	clinicians rely on intuition, cannot be replaced by AI	x	x	x	x	x	lacking bedside information; appreciation big data	x	x	x	misaligment with clinical symptoms, iatrogenic harm; postpone alert,	XAI not primary driver usage ; no need for XAI	helps with coordination team members;	overwhelmed with data	Quicker triage	faster track to provider; hard to treat earlier	x	prioritize which patients to see next;	x	x	x	limited time for AI-CDDS	only reflection, trust own judgement	x	not influencing physician; overliance, seen it happen	second pair of eye; alleviating demands; cognitive unloading; degrading clinical abilities; cross our t's and dot our i's; help on track with core measures
#7	42	Jauk (2021)	Austria	Delirium risk stratification tool	Implemented (> 7 months)	15 clinicians	x	x	x	x	x	x	x	x	x	positive no additional data entry need	x	trend between risk groups; benefit of AI was identification of trends not easily determined by clinicians	percentages not clear, three risk categories	x	x	x	x	reduce time for delirium	prevention with interventions; earlier target risk group	x	x	x	unsure about risk	x	hard to integrate it into clinical routine	x	corroborate	x	x
#8	43	Jin (2020)	China	Diagnosis risk and treatment outcome analysis (estimation of the most influential treatment)	Test AI	7 physicians (1 based in USA)	x	Particularly useful for beginners; data based on more experienced physcians	x	x	x			Support for exploring the outcomes of possible treatment plans; impact different treatment approaches would have on similar patients; interactive way for exploring some complicated situations and their influence on the patient	adjustable output based on choices user	irreliable data input, mainly free text ; not enough data to cover patient specificity ; data fastly outdated;shouldn’t only be based on historical medical records but also on data they can add themselves	historical cases			x	Need to know what drives model	x	x	helps with high quantity of patients without being tired; quicker estimation of risk patient	x	against tiredness and mistakes	x	helps with patient specificity by combinations of treatment	x	Data input needs to be updated because medicine changes	limited time	x	xx	x	treatment examples give more confidence; hoping to get new findings
#9	44	Liu (2023)	USA	Vancomycin dosing	Test AI	13 critical care pharmacists	x	x	too confident to be convinced by AI; agree with AI recommendation when own dosis recommendation is not far off	x	x	"like my dosing better"; different way of working compared to ICU, start more aggresively	x	x	x	x	integration EHR; and clinical information such as urine output, blood pressure and trends	desired trends of clinical data such as blood pressure and urine output	need additional information such as halflife, peak of dosis per patient	x	not changing dosing because of AI, first need understand what factors outcome AI is based upon; XAI needed to surface overlooked factors to guide dosing	x	complicated clinical course affects dosing; occurance of complications such as hypoperfusion	x	x	x	x	helps again waste medication; prefers to be more aggressive than outcome solely based age, weight and severity	need to monitor closely compared to ICU	x	need easy access to information; needs to be quick	most clinicians did not adjust dosing; distrust of CDSS justification, limited analysis, incomplete data integration and absence of risk indices; only willing to change dosis if gap with own judgement is small; need XAI before changing; needs to align with clinical picture	double check decisions; used as a warning sign	used as a facet; “splitting the difference”; preferred AI when safety concerns	another piece of the puzzle; facilitates gathering of information, saves time
#10	45	Matthiesen (2021)	Denmark	Predicting ventricular tachycardia and ventricular fibrillation (VT/VF) within 30 days	Test AI	7 electrophysiologists	x	especially useful for novice clinicians, data assistance	x	"my feeling"	recency bias; clinician is influenced with what they have seen last month	x	highlighting important data that explains why output algorithm; parameters more important than output probability	insight to support/challenge actions	too many false postives; adjust threshold for local priorization	uses data already available; data input was incorrect	integration in workflow list;	x	percentage not clear; alarm not informative; parameters more informative than output itself; output need to be action/task related; only output when relevant	x	alignment parameters driving prediction with own mental model; importance of visualization of important parameters, well received; important parameters make it more actionable; XAI for validation	x	x	screening; aggregates information; facilitates delegation decisionmaking to technician; initial prioritisation work; decrease electrophysiologists’ patient information search time when handed over from technicians; decrease information search time, faster decision making	faster medical decision making; react a little more aggressively	against recency bias	useful for supporting more efficient prioritization ; identification of high risk patient cases ; processing low risk transmission; support techniciants (non clinicians) in intial prioritisation work	Effectiveness AI outcome depends on implementation; full schedule patient and patient patient reported symptoms	no input from patient; patient input is inaccessible	not applicable for other cases; data input changed because of update device; predicting arrhythmias other than VT/VF, the prediction tool was deemed less useful; not applicable for other cases; dissapointment performance; wrong cases/data	threshold need to fit local workflows; full patient schedule/fully booked; local circumstances; integrates in list of transmissions	no change of action	better basis; confirm and support interpretation; increased confidence in choice clinical action;	supports gathering of thoughts; give better basis for decision making, save time	data help; second opinion; not groundbreaking; integrating data according to formula clinicians don’t have
#11	46	Naiseh (2023)	UK	Classifying chemotherapy prescriptions as confirmed or rejected + five types of XAI	Mock AI	16 clinicians (physicians and pharmacists)	Not all participants understand it; misinterpretation; overestimation of one's abilities	x	overestimation of one's abilities; ignored disconfirming evidence and instead sought evidence that reinforces their mental models	x	x	x	explanations should be smart, not age, need to be modifiable; explanations should be task reflexive; counterfactual too simplistic and unrealistic, doesn’t consider domain and taks constrains	similar cases help deciding how to treat patient and what events will be; explore patient scenarions by modifying patient features	customise similar patient criteria/XAI; Local and Global explanations, to be able to group them; customize counterfactual prediction	x	x	x	too much information	x	no interest in XAI; XAI useless if not clinical relevant; XAI need to be brief; XAI need to be task reflective, otherwise ignored; overconfidence in usage XAI; difficult to interpret; need to match mental model; XAI clinically wrong; communication patient; custimisation; correlation misleading, need for causality	x	x	x	x	x	x	XAI explanation not generalisable;	x	need to be up to date with the current changes in the task domain	too busy; everyday prescription screening; burden workflow, too much information, need to fit mental model	confirmation bias, look for known examples;	x	x	nothing new, desired something new
#12	47	Panigutti (2022)	Online	Binary prediction of acute myocardial infarction	Test AI	28 health care professionals (including 25 clinicians)	x	particularly useful for novices, preventing errors	x	x	x	x	x	x	x	x	x	x	too much information	x	XAI need to be brief	against power imbalance nurses	x	x	x	x	x	probabilities doesnt capture human nature; disregards human factor and individuality	x	x	x	x	x	x	x
#13	48	Payne (2024)	USA	Early Warning Score Sepsis	Test AI	12 clinicians	Limited understanding; differences in interpretation ML	x	x	x	x	x	x	x	interface and information should be customisable; customize false postives	some data is incorretly documented	integration in EHR ; viewing corresponding data when clicking on AI	interactive longitudinal displays	interactive output	x	need for validation score; need to know important parameters, weights	initiate conversation based on score; helps in difficult conversations expected utility	x	saving time	ICU transfer; prevention, before crisis; check ealier; faster decision escalating care; quick identification of critical patients	take out subjectivity, against human error; make it explicit	allows quick identification of critical patients and patient prioritization; alerts clinicians to potentially deteriorating patients; evaluate first on basis of EWS	number doesn’t capture fully gestalt; "what the patient looks like" ; need of context of patient scenario	on the fence about decision; difficult conversations ; justification about continuation of care	Demented patient outcome is less relevant; cardiac issues causes false alarm	FPs cause deploying resources unnecessarily taking clinicians’ valuable time.	dismissed based on knowledge uniqueness patient; decline of trust; dismiss on basis of own clinical impression; score doesn’t alight with clinical data	validates assessement; takes out human error,alert	Did not drive clinical decisions; initiated a conversation, not directly score	early warning; augmentation due to exposing invisible trends and patterns for clinicians; prevent falling through the cracks; AI synthesises information
#14	49	Samhammer (2022)	Germany	Risk prediction of infection and graft loss in the next 90 days.	Test AI	14 nephrologists	Differences in interpretation ML; not easy, difficult; takes time	negative for acquisition of experience	x	The more experience, the more gut instinct; AI negative for developing intuition; decision making based on clinical impression; intuition is knowledge	x	x	x	x	ability to change variables to change score; XAI; influence which parameters are included	lack of including free text; doesn’t cover all the factors for patient individuality; lot of information not technically recorded; pluspoint it covers many parameters	access to other programmes; guidelines, crosslink interesting literature, historical cases; highlight literature/research results with prediction for more evidence	timeline	x	x	need for causality; need for XAI; supports communicaton to patient; blackbox is oke; need to understand decision AI; XAI doesn’t always make clinical sense; most important indicators	x	clinician alone doesn’t notice everything; always accept when amount of data is just not analysable and capturable; overwhelmed with data; many disciplines are involved	believe it will make treatment more efficient in the future; more efficient because it gives a trend, direction to think; speeding up whole process, reach results more quickly; reduction of workload	intervene earlier	subjective assessement when interacting with patient; independent observer when different opinions; make decisions explicit, objectifiable; shift emotional decision making	x	a lot of information outside factual; patient cannot be put in numbers, percentages, too many individual factors; doesnt capture personal interaction; awareness of the patients’ personal situation	difficult situations; not enough own expertise; problem has perhaps not been sufficiently researched; conflict decision making	x	need to incorporate AI-DSS into existing decision-making processes;	absurd AI recommendation; requires justification, not dogmatic; lack of understanding rational AI-CDSS leads to ignoring AI and to rely on own assessment; leads to uncertainty, and thus reflection own judgement	AI as second system/feedback; comparing; gain more confidence, fear of being wrong; help to think critical, prevent overlooking; dubbelcheck parameters XAI; "did I miss something?"; start first with feedback, then direct integration; thought between intuitive process; additional safety net	colleagues fall back on AI; give direction to think, gives a trend; unsure to integrate it directly; no direct integration, lazy in thinking; only additional point for extra reflection, little influence; dangerous when rely on it; recommendations as a departure point	having a whisperer; don’t have to do certain things, speeding whole process; auxiliary instrument, not be automatic; throws a moment of thought;prevention system; additional objective arm, additonal parameter; danger of lazy thinking; preventing critical thinking and acquisation of experience
#15	50	Sandhu (2020)	USA	Sepsis risk within the subsequent 4 hours	Implemented (> 4 months)	15 Emergency Department clinicians	Poor understanding; influenced usage (difficult, uncomfortable)	the more senior level, the less use; particularly useful for non-experts/ low-resource community settings, danger for beginners not using critical thinking skills	x	x	x	x	x	x	too heavily weighted parameter	x	integration EHR	x	visual output into colours is clear	misalginment with clinical symptoms; narrow timing	need to know what drives model	x	x	x	fast transfer to CICU unit due to early identification; hard to treat earlier; vigilance, proactive culture;	x	x	x	x	false postives due to COPD;	wait for sufficient information medical record; interruption is disruptive to workflow; doesn’t fit in workflow, hard to communicate; minimise number of calls, not interpreting during shift changes; busy workflow, challenges in calling physicians amid resuscitation efforts	ignored on basis of patient knowledge; closer attention clincial progression	prevents overlooking in settings less routine with sepsis	x	not giving new information
#16	51	Schwartz (2022)	USA	Risk of in-hospital deterioration	Implemented (> 3 months)	17 clinicians	Poor understanding; frustration; full potential requires understanding/training	particularly useful for beginners	x	clincians use gut instinct for decsion making	limited experience patient population	x	want to know what is increasing concern score; want variables that makes score changes	x	x	positive that it includes qualitative information such as nursing notes and many parameters ; frequent documentation is misleading for AI; doesn’t cover all the factors for patient individuality; more focus on correct documentation of patient information	x	alert to gradual changes	action based output	misalignment with clinical symptoms	need to understand what is driving prediction score; no need for XAI	x	helps synthesising qualitative data nurses; larges volumes of data	x	support escalating care; check patient earlier	unbiased; not tired; more data	x	personal knowledge of patient; data doesn’t cover unique medical constellation	night shift	which data cohort AI is trained on	documentation misleading indication for clinical deterioration; documentation not always up to date; puts pressure on correct nurse documentation	ai-cdss not leading, has alert function, documentation underlying reason; lack of clinical correlation hinders trust and ignore AI; reasses outcomes	prompt to investigate further	one of many sources of information that is considered when clinical decisions	nudging, trends changing minutely day to day; extra data point
#17	52	Sivaraman (2023)	USA	Recommendation of an action state of 5 possible levels of Intravenous fluids and 5 vasopressor dosages	Test AI	24 Intensive Care Unit clinicians	x	Negative, learning incorrectly based on incorrect data; data based on clinicians less skilled;no correlation use AI based on seniority	Highly confident in own medical decision leads to rejection AI; human decision-making superior	x	x	AI recommendations don't make sense, not what they normally do; AI is based on other clinicians personal practices, less skilled	x	XAI Alternative treatments: particularly appreciated the AI’s ability to compare outcomes of multiple possible decisions; good effect of alternative treatments; good effect of alternative treatments	adjust outcome to personal practices	input data not as reliable as data clinicans have	not good to integrate it with other clinicians actions	x	clinically irrelevant output	too long interval	positive effects XAI, alternative treatments well received; costs mental energy; XAI more important than score	x	x	x	x	Stronger appreciation of objectivity data; more willing to accept AI-CDSS outcomes	x	personal knowledge of patient; AI doesn’t have as quality data the clinician relies on, how patient looks, gestalt; doesn’t capture between patient variability	ambivalent about decision, coin toss;not comfortable higher risk longer intervals	x	x	highly confident in own assessment , ignoring AI, not willing to critically re-evaluate own judgement; selectively adopting aspects of recommendation; reject recommendation on basis of XAI; dismiss when highly certain cases; collect extra bedside data; not willing to depart from guidelines or personal practices	felt better about decision; doing extra checks if disagreeing	x	x
#18	53	Wang (2021)	China	Recommendation of most likely diagnoses	Implemented (> 6 months)	22 clinicians (incl. 4 traditional Chinese medicine professionals)	Lack of training	Particularly useful for beginners; clinical expertise is superior to AI	x	x	limited experience patient population	x	x	x	x	input data requires too much time; input data forces to adhere to certain way of working; input data not as reliable as data clinicans have	not seamlessly integrated with the laboratory information system; not synchronised with pharmaceutical system; guidelines, historical cases are appreciated; interoperability issues	x	multiple outcomes postively received; AGAINST action based output	entry takes too much time	Did not provide enough explanatory information	x	x	x	x	x	x	no consideration patient individual information, insurance information	little knowledge of diseases;	only for internal medicine, not traditional chinese medicine; not useful for surgery	too time consuming; too many patients; not practical to use computer tools while interacting with patient; doesn’t follow textbook worflow, too rigid, too many interruptions in daily practice and multitasking; shortage of staff results in inadequate input parameters; limited laboratory capatacity , very limited medication resources in stock	ignore because of lack of input data; recommendations not relevant; not affordable for patient; re-evaluate	alert some common mistakes or risks in the treatment plan or medication; AI acts as a safe guard; verification, feel more confident	huge help for expanding thoughts; facilitate diagnosis of uncommon disease	designed to replace doctors; redesigned as a doctor's assistant; not being guided by AI during diagnosis; expand knowledge pool, self education
#19	54	Yang (2019)	USA	Supporting the decision to implant ventricular assist device (VAD) by visualizing the patient outcome predictions, including life expectancy, estimated time until right heart failure, and likely cause of death	Test AI	17 clinicians	Differences in interpretation ML; value of ML was obscured	clinical expertise is superior to AI, but AI is still useful for context	x	x	Recency bias	x	wanted to know which modifable factors most infuenced the DST predictions	static view of current AI-CDSS, preference of future actions and interventions	x	big data appreciation	x	x	only output when relevant; percentages not well received	x	need for causality; XAI can be clinical relevant	against power imbalance mid-level clinicians; amplify voices nurses	x	removal of the copious, irrelevant data	x	hard decision; emotionally biased with likable patients; against recency bias; wanted no predictions, limited to historical facts	x	doesn’t capture motivation patient; doesn’t see patients as a whole, patient interaction; not capturable in number	prefer own approach of uncertainty;	can help to detect and make clearer task variability	not clear when count 21 days	x	x	x	role similar to mid-level clinicians provide additional context; different perspective; amplify voices
#20	55	Yoon (2024)	Singapore	Diabetes medication prescribing recommendation and diabetes complication risk prediction	Implemented (> 4 weeks)	13 clinicians	x	clinical expertise is superior to AI; particularly useful where expertise is lacking, such as smaller hospitals	strong confidence in their own clinical judgment, no need to rely on AI tool	x	x	Don’t normally give betablockers, harmful	x	x	x	doesn’t require additional information	interoperability issues	interactive time series graph that would visually illustrate the fluctuations in risk scores over time	action based output; percentage not clear, clinical irrelevant	too long loading	x	improve patient compliance; persuade patients	x	x	x	against tunnel vision and overlooking	x	x	x	x	x	decreasing trust; against normal practice; leads to critical thinking; consider additional clinical histories	helps against overlooking cholesterol levels; prevent risk of negligence abnormal results; gatekeeper of patient safety	x	x
#21	56	Zhang (2024)	USA	Previous AI-CDSS: alert for sepsis New AI-CDSS: patient’s current and in the next 4 hours sepsis risk score, including prediction uncertainty, and actionable suggestions to reduce such uncertainty	Previous AI-CDSS: Implemented New AI-CDSS: Test AI	6 clinicians	x	x	x	x	x	x	x	desired actionable insight for actions such as lab or treatment and its effect on prevention; narrowing of uncertainty prediction based on proposed actions; usage scenarios of the counterfactual predictions and explanations, such as showing the potential impact of certain treatments on the development of a patient’s symptom conditions; concern reliabilty of scenarios	false positives, too sensitive	data needed by AI is lagging behind in official documentation; parameters don’t follow clinical mental model	too much data integration	time-based prediction positively received, temporal information	percentage not clear; want action based output such which lab results are needed; uncertainty estimation well received; focus on early decision making; risk of information overload; AGAINST forcefully mandate action after output	Timing too late; input data is lagging behind; want early prediction	need to know what drives model; XAI need to be easily accessible; counterfactual information helped	x	x	speed up patient procedures	treat people earlier	x	x	x	uncertainty labs; useful for early decision making with high uncertainty; not suitable for high uncertainty decisions end decision making	x	not right timing decision making process, too late; not all data digitalized, AI-CDSS delayed; need to fit in workflow of first encounter; too many interruptions, noise; positive, lab test recommendations were consistent with current physician workflows	affects human autonomy	x	useless, meaningless; no direct integration, only prompting	undermines human autonomy; human-AI competition; teaming with AI, human-AI collaboration paradigm; providing information
